# Supplementary material for: Reduced Graphene Oxide/Organic Dye Composites for Bioelectroconversion of Saccharides: Application for Detection of Saccharides and α-Amylase Assessments
Source: Biosensors (Basel). 2023 Dec 8;13(12):1020. doi: 10.3390/bios13121020 (PMC10741938; doi:10.3390/bios13121020)
Supplement: Supplementary file 1 [file biosensors-13-01020-s001.zip]

Archive with 1 entries (1 files):
- biosensors-2644912-supplementary.pdf
